# Supplementary material for: Population-based colorectal cancer risk prediction using a SHAP-enhanced LightGBM model
Source: Front Oncol. 2025 Jul 17;15:1575844. doi: 10.3389/fonc.2025.1575844 (PMC12310463; doi:10.3389/fonc.2025.1575844)
Supplement: Supplementary file 4 [file DataSheet1.xlsx]

## Sheet: Sheet1
model	diycutoff	hpbest
		mtry	min_n	tree	tree_depth	cost_complexity	learn_rate	loss_reduction	sample_size	neighbors	weight_func	cost	rbf_sigma	hidden_units	penalty	epochs
xgboost	0.499843	6	14		2		0.0196	0.0147	0.918
KNN	0.509871									11	biweight
svm	0.755431											5.15	0.00148
lightgbm	0.550557	6	10	447	1		0.0314	0.0588
Decision Tree	0.982759		10		3	0.000888
Random Forest	0.71256	3	48	414
mlp	0.547588													23	0.833	70
