# Supplementary material for: Population-based colorectal cancer risk prediction using a SHAP-enhanced LightGBM model
Source: Front Oncol. 2025 Jul 17;15:1575844. doi: 10.3389/fonc.2025.1575844 (PMC12310463; doi:10.3389/fonc.2025.1575844)
Supplement: Supplementary file 5 [file DataSheet2.xlsx]

## Sheet: table_s2_for_paper
comparison	Delta auroc	P value	significance
DT vs KNN	0.0088	0.6963	ns
DT vs LIGHTGBM	-0.0865	<0.001	***
DT vs RF	-0.0709	<0.001	***
DT vs XGBOOST	-0.071	<0.001	***
DT vs SVM	-0.0174	0.436	ns
DT vs MLP	-0.0424	0.0351	*
KNN vs LIGHTGBM	-0.0953	<0.001	***
KNN vs RF	-0.0797	<0.001	***
KNN vs XGBOOST	-0.0798	<0.001	***
KNN vs SVM	-0.0263	0.0758	ns
KNN vs MLP	-0.0512	<0.001	***
LIGHTGBM vs RF	0.0156	0.0243	*
LIGHTGBM vs XGBOOST	0.0155	0.0408	*
LIGHTGBM vs SVM	0.0691	<0.001	***
LIGHTGBM vs MLP	0.0441	<0.001	***
RF vs XGBOOST	-0.0001	0.9892	ns
RF vs SVM	0.0535	<0.001	***
RF vs MLP	0.0285	0.0164	*
XGBOOST vs SVM	0.0536	<0.001	***
XGBOOST vs MLP	0.0286	0.013	*
SVM vs MLP	-0.025	<0.001	***
"Table S2 shows the pairwise comparisons of AUROC values between different machine learning models using the DeLong test. The Delta AUROC represents the difference in AUROC between the first and second model in each comparison. Positive values indicate that the first model outperformed the second, while negative values indicate the opposite. Statistical significance was determined at p < 0.05."
